# Supplementary material for: An Adaptive Partial Least-Squares Regression Approach for Classifying Chicken Egg Fertility by Hyperspectral Imaging
Source: Sensors (Basel). 2024 Feb 24;24(5):1485. doi: 10.3390/s24051485 (PMC10934929; doi:10.3390/s24051485)
Supplement: Supplementary file 1 [file sensors-24-01485-s001.zip]

Archive with 1 entries (1 files):
- sensors-2576310-supplementary.pdf
